# Supplementary material for: Bioaccessibility of Lead and Arsenic in Mining Waste and Mining-Affected Soils
Source: Toxics. 2026 Jan 26;14(2):114. doi: 10.3390/toxics14020114 (PMC12944831; doi:10.3390/toxics14020114)
Supplement: Supplementary file 1 [file toxics-14-00114-s001.zip]

Archive with 1 entries (1 files):
- toxics-4115165-supplementary.pdf
